# Supplementary material for: The Characterization of a Novel Phage, pPa_SNUABM_DT01, Infecting Pseudomonas aeruginosa
Source: Microorganisms. 2021 Sep 27;9(10):2040. doi: 10.3390/microorganisms9102040 (PMC8541153; doi:10.3390/microorganisms9102040)
Supplement: Supplementary file 1 [file microorganisms-09-02040-s001.zip]

Archive with 1 entries (1 files):
- microorganisms-1362964-supplementary.pdf
